# Supplementary material for: Effect of sex in the MRMT-1 model of cancer-induced bone pain
Source: F1000Res. 2015 Nov 16;4:445. Originally published 2015 Jul 31. [Version 3] doi: 10.12688/f1000research.6827.3 (PMC4706065; doi:10.12688/f1000research.6827.3)
Supplement: Rawdata_vonfrey — Animals were placed in acrylic enclosures on a wire mesh floor and allowed to acclimatize for minimum 30 min. Starting at 6 g, filaments ranging from 0.4–26 g were applied to the plantar surface of the hind paw with a minimum of 3 min intervals between two stimulations. A stimulus was recorded as positive if paw withdrawal was observed within 3 s of stimulation with a given filament; if no response was observed it was recorded as negative. Following a positive response, the next stimulation was performed with a filament with a decreased bending strength, whereas a negative response was followed with stimulation with a filament with increased bending strength. The resulting pattern of positive and negative responses was calculated into a 50% response withdrawal threshold using the formula: 50% g threshold = (10Xf+kδ)/(10,000), where Xf = value (log unit) of the final von Frey hair used; k = tabular value for the pattern of positive/negative responses; and δ = mean difference (in log units) between filaments 29. [file f1000research-4-7974-s0000.tgz]

Archive with 1 entries (1 files):
- 98f10a03-7abf-47d2-b4b0-b04cb9251860_Raw_data_vonfrey.csv
