# Supplementary material for: Effect of sex in the MRMT-1 model of cancer-induced bone pain
Source: F1000Res. 2015 Nov 16;4:445. Originally published 2015 Jul 31. [Version 3] doi: 10.12688/f1000research.6827.3 (PMC4706065; doi:10.12688/f1000research.6827.3)
Supplement: Rawdata_vonfrey — Animals were placed in acrylic enclosures on a wire mesh floor and allowed to acclimatize for minimum 30 min. Starting at 6 g, filaments ranging from 0.4–26 g were applied to the plantar surface of the hind paw with a minimum of 3 min intervals between two stimulations. A stimulus was recorded as positive if paw withdrawal was observed within 3 s of stimulation with a given filament; if no response was observed it was recorded as negative. Following a positive response, the next stimulation was performed with a filament with a decreased bending strength, whereas a negative response was followed with stimulation with a filament with increased bending strength. The resulting pattern of positive and negative responses was calculated into a 50% response withdrawal threshold using the formula: 50% g threshold = (10Xf+kδ)/(10,000), where Xf = value (log unit) of the final von Frey hair used; k = tabular value for the pattern of positive/negative responses; and δ = mean difference (in log units) between filaments 29. [file f1000research-4-7974-s0000.tgz › 98f10a03-7abf-47d2-b4b0-b04cb9251860_Raw_data_vonfrey.csv]

Day	Cage nr.	Ear nr:	Kappa	xf / Final hair (g)	delta	Log final hair	50% Threshold	50 % (g)
Baseline	A	1	0,039	10	0,111	1,00	0,00101	10
		2	-0,547	16	0,133	1,20	0,00135	14
		3	-0,547	26	0,159	1,41	0,00213	21
		4	0,504	10	0,159	1,00	0,00120	12
		5	#I/T	15	0,159	1,18	#I/T	26
	B	1	1,237	6	0,111	0,78	0,00082	8
		2	0,022	10	0,111	1,00	0,00101	10
		3	-0,752	10	0,159	1,00	0,00076	8
		4	0,022	8	0,125	0,90	0,00081	8
		5	-0,263	15	0,133	1,18	0,00138	14
	C	1	0,38	10	0,133	1,00	0,00112	11
		2	0,372	8	0,111	0,90	0,00088	9
		3	-1,25	15	0,133	1,18	0,00102	10
		4	-0,547	26	0,159	1,41	0,00213	21
		5	0,681	15	0,159	1,18	0,00192	19
	D	1	0,954	10	0,159	1,00	0,00142	14
		2	0,381	15	0,159	1,18	0,00172	17
		3	-0,547	26	0,159	1,41	0,00213	21
		4	0,04	26	0,159	1,41	0,00264	26
		5	-0,547	26	0,159	1,41	0,00213	21
Day	Cage nr.	Ear nr:	Kappa	xf / Final hair (g)	delta	Log final hair	50% Threshold	50 % (g)
7	A	1	-0,5	8	0,125	0,90	0,00069	7
		2	0,381	15	0,159	1,18	0,00172	17
		3	0,04	26	0,159	1,41	0,00264	26
		4	-1,25	15	0,133	1,18	0,00102	10
		5	-0,547	26	0,159	1,41	0,00213	21
	B	1	0,38	10	0,133	1,00	0,00112	11
		2	-0,753	15	0,133	1,18	0,00119	12
		3	-1,246	26	0,159	1,41	0,00165	16
		4	0,935	6	0,111	0,78	0,00076	8
		5	-0,453	26	0,159	1,41	0,00220	22
	C	1	-0,547	26	0,159	1,41	0,00213	21
		2	-0,453	26	0,159	1,41	0,00220	22
		3	0,372	8	0,111	0,90	0,00088	9
		4	#I/T	26	0,159	1,41	#I/T	26
		5	#I/T	26	0,159	1,41	#I/T	26
	D	1	0,04	15	0,133	1,18	0,00152	15
		2	1,169	4	0,176	0,60	0,00064	6
		3	#I/T	26	0,159	1,41	#I/T	26
		4	0,169	4	0,211	0,60	0,00043	4
		5	0,381	15	0,159	1,18	0,00172	17
Day	Cage nr.	Ear nr:	Kappa	xf / Final hair (g)	delta	Log final hair	50% Threshold	50 % (g)
10	A	1	-0,043	4	0,189	0,60	0,00039	4
		2	0,831	4	0,151	0,60	0,00053	5
		3	-0,169	8	0,111	0,90	0,00077	8
		4	-1,169	8	0,151	0,90	0,00053	5
		5	-0,5	8	0,125	0,90	0,00069	7
	B	1	-0,296	8	0,151	0,90	0,00072	7
		2	-1,169	8	0,151	0,90	0,00053	5
		3	-0,296	8	0,151	0,90	0,00072	7
		4	0,611	4	0,151	0,60	0,00049	5
		5	-0,611	8	0,151	0,90	0,00065	6
	C	1	-1,603	15	0,144	1,18	0,00088	9
		2	0,04	15	0,133	1,18	0,00152	15
		3	-0,763	10	0,111	1,00	0,00082	8
		4	0,04	15	0,133	1,18	0,00152	15
		5	-0,831	8	0,151	0,90	0,00060	6
	D	1	0,458	2	0,239	0,30	0,00026	3
		2	-0,5	8	0,133	0,90	0,00069	7
		3	#I/T	26	0,159	1,41	#I/T	26
		4	-1,603	15	0,144	1,18	0,00088	9
		5	0,732	6	0,111	0,78	0,00072	7
Day	Cage nr.	Ear nr:	Kappa	xf / Final hair (g)	delta	Log final hair	50% Threshold	50 % (g)
14	A	1	-1,247	4	0,211	0,60	0,00022	2
		2	-0,169	8	0,111	0,90	0,00077	8
		3	-0,453	15	0,133	1,18	0,00131	13
		4	0,5	4	0,201	0,60	0,00050	5
		5	0,38	10	0,133	1,00	0,00112	11
	B	1	1,247	1	0,195	0,00	0,00018	2
		2	0,831	4	0,151	0,60	0,00053	5
		3	-0,952	4	0,211	0,60	0,00025	3
		4	0,453	1	0,195	0,00	0,00012	1
		5	-1,247	4	0,211	0,60	0,00022	2
	C	1	-0,296	8	0,151	0,90	0,00072	7
		2	-0,453	15	0,159	1,18	0,00127	13
		3	1,237	6	0,111	0,78	0,00082	8
		4	#I/T	26	0,159	1,41	#I/T	26
		5	-0,463	6	0,239	0,78	0,00047	5
	D	1	-0,732	6	0,239	0,78	0,00040	4
		2	-0,266	10	0,111	1,00	0,00093	9
		3	0,372	8	0,111	0,90	0,00088	9
		4	0,831	4	0,151	0,60	0,00053	5
		5	-0,296	8	0,151	0,90	0,00072	7
Day	Cage nr.	Ear nr:	Kappa	xf / Final hair (g)	delta	Log final hair	50% Threshold	50 % (g)
17	A	1	0,861	6	0,239	0,78	0,00096	10
		2	0,5	4	0,201	0,60	0,00050	5
		3	-0,5	8	0,125	0,90	0,00069	7
		4	0,935	6	0,133	0,78	0,00080	8
		5	-0,5	8	0,133	0,90	0,00069	7
	B	1	-0,187	6	0,189	0,78	0,00055	6
		2	-0,935	6	0,211	0,78	0,00038	4
		3				#NUM!	#NUM!	#NUM!
		4	-0,5	8	0,125	0,90	0,00069	7
		5	-0,500	4	0,211	0,60	0,00031	3
	C	1	-0,893	15	0,144	1,18	0,00112	11
		2	0,38	10	0,133	1,00	0,00112	11
		3				#NUM!	#NUM!	#NUM!
		4	0,022	8	0,125	0,90	0,00081	8
		5	0,648	6	0,175	0,78	0,00078	8
	D	1	-0,296	8	0,151	0,90	0,00072	7
		2	0,458	2	0,211	0,30	0,00025	2
		3	0,381	15	0,159	1,18	0,00172	17
		4	-1,25	15	0,133	1,18	0,00102	10
		5	1,169	4	0,151	0,60	0,00060	6
Day	Cage nr.	Ear nr:	Kappa	xf / Final hair (g)	delta	Log final hair	50% Threshold	50 % (g)
21	A	1				#NUM!	#NUM!	#NUM!
		2	-0,453	15	0,133	1,18	0,00131	13
		3	-1,25	15	0,133	1,18	0,00102	10
		4	-0,266	10	0,111	1,00	0,00093	9
		5	-1,603	15	0,133	1,18	0,00092	9
	B	1	-0,04	0,6	0,2	-0,22	0,00006	1
		2	-0,022	4	0,176	0,60	0,00040	4
		3				#NUM!	#NUM!	#NUM!
		4	1,912	2	0,175	0,30	0,00020	2
		5				#NUM!	#NUM!	#NUM!
	C	1	-0,648	6	0,201	0,78	0,00044	4
		2	0,039	10	0,111	1,00	0,00101	10
		3				#NUM!	#NUM!	#NUM!
		4	0,043	8	0,133	0,90	0,00081	8
		5	0,5	4	0,176	0,60	0,00049	5
	D	1				#NUM!	#NUM!	#NUM!
		2	-1,25	15	0,133	1,18	0,00102	10
		3	-0,296	8	0,151	0,90	0,00072	7
		4				#NUM!	#NUM!	#NUM!
		5				#NUM!	#NUM!	#NUM!
Day	Cage nr.	Ear nr:	Kappa	xf / Final hair (g)	delta	Log final hair	50% Threshold	50 % (g)
23	A	1				#NUM!	#NUM!	#NUM!
		2	0,039	10	0,111	1,00	0,00101	10
		3	-0,453	26	0,159	1,41	0,00220	22
		4	0,381	26	0,171	1,41	0,00302	30
		5	0,611	8	0,151	0,90	0,00099	10
	B	1	-1,169	8	0,151	0,90	0,00053	5
		2	0,381	26	0,159	1,41	0,00299	30
		3				#NUM!	#NUM!	#NUM!
		4	0,144	6	0,211	0,78	0,00064	6
		5				#NUM!	#NUM!	#NUM!
	C	1	0,04	26	0,159	1,41	0,00264	26
		2	-0,753	15	0,133	1,18	0,00119	12
		3				#NUM!	#NUM!	#NUM!
		4	0,022	8	0,125	0,90	0,00081	8
		5	0,893	15	0,144	1,18	0,00202	20
	D	1				#NUM!	#NUM!	#NUM!
		2	0,831	8	0,151	0,90	0,00107	11
		3	-0,453	26	0,159	1,41	0,00220	22
		4				#NUM!	#NUM!	#NUM!
		5				#NUM!	#NUM!	#NUM!
