# Supplementary material for: Effect of sex in the MRMT-1 model of cancer-induced bone pain
Source: F1000Res. 2015 Nov 16;4:445. Originally published 2015 Jul 31. [Version 3] doi: 10.12688/f1000research.6827.3 (PMC4706065; doi:10.12688/f1000research.6827.3)
Supplement: Rawdata_limbuse — Following 10 min of acclimation in a transparent plastic cage, each animal was observed for 3 min and assigned a limb use score from 3 to 0 as follows: 3: Normal use of leg, 2: mild or insignificant limping, 1: significant limping, 0: significant limping and part lack of use 30. [file f1000research-4-7974-s0001.tgz › 42922ea7-f9de-435b-b03e-cd841fb343a4_Raw_data_limbuse.csv]

Cage nr.	tail	baseline	7	10	14	17	21	23
A	1	3	3	3	1	0	-	-
	2	3	3	3	3	3	3	3
	3	3	3	3	3	3	3	3
	4	3	3	3	3	3	3	3
	5	3	3	3	3	3	3	0
B	1	3	3	3	3	3	3	2
	2	3	3	3	3	3	3	3
	3	3	3	3	0	0	0	-
	4	3	3	3	3	3	3	3
	5	3	3	3	1	0	-	-
C	1	3	3	3	3	3	3	3
	2	3	3	3	2	2	1	1
	3	3	3	3	0	0	-	-
	4	3	3	3	1	3	3	3
	5	3	3	3	3	3	3	2
D	1	3	3	3	3	0	-	-
	2	3	3	3	3	3	3	3
	3	3	3	3	3	3	3	3
	4	3	3	3	3	0	-	-
	5	3	3	3	1	0	-	-
