# Supplementary material for: Effect of sex in the MRMT-1 model of cancer-induced bone pain
Source: F1000Res. 2015 Nov 16;4:445. Originally published 2015 Jul 31. [Version 3] doi: 10.12688/f1000research.6827.3 (PMC4706065; doi:10.12688/f1000research.6827.3)
Supplement: Rawdata_weight-bearing — http://dx.doi.org/10.5256/f1000research.6827.d96689 Animals were placed in the incapacitance tester and allowed to acclimatize until calm. Measurements were performed over a period of 4 s and in triplicates. An average weight-bearing ratio was subsequently calculated as the amount of weight placed on the cancer-bearing leg divided by the total amount of weight placed on both legs and used for data analysis 31. [file f1000research-4-7974-s0002.tgz]

Archive with 1 entries (1 files):
- 307516b6-6dd1-41c8-93a7-032a3a955eb9_Raw_data_weight-bearing.csv
