# Supplementary material for: Effect of sex in the MRMT-1 model of cancer-induced bone pain
Source: F1000Res. 2015 Nov 16;4:445. Originally published 2015 Jul 31. [Version 3] doi: 10.12688/f1000research.6827.3 (PMC4706065; doi:10.12688/f1000research.6827.3)
Supplement: Rawdata_weight-bearing — http://dx.doi.org/10.5256/f1000research.6827.d96689 Animals were placed in the incapacitance tester and allowed to acclimatize until calm. Measurements were performed over a period of 4 s and in triplicates. An average weight-bearing ratio was subsequently calculated as the amount of weight placed on the cancer-bearing leg divided by the total amount of weight placed on both legs and used for data analysis 31. [file f1000research-4-7974-s0002.tgz › 307516b6-6dd1-41c8-93a7-032a3a955eb9_Raw_data_weight-bearing.csv]

Cage A	Day			Day			Day			Day			Day			Day			Day
Female	Baseline			7			10			14			17			21			23
1	Left	Right		Left	Right		Left	Right		Left	Right		Left	Right		Left	Right		Left	Right
	37,19	39,74		56,2	58,15		61,77	68,5		38,75	91,77		22,89	56,96
	46,63	52,13		70,56	74,86		53,03	59,63		42,97	94,61		6,8	97,18
	50,18	53,8		66,72	70,57		61,15	59,9		38,69	94,93		5,52	96,18
Ratio		0,48			0,49			0,48			0,30			0,14			-			-
2	Left	Right		Left	Right		Left	Right		Left	Right		Left	Right		Left	Right		Left	Right
	62,1	65,31		68,64	67,04		62,9	57,91		62,37	74,11		33,87	80,3		76,76	77,71		83,73	69
	67,51	66,88		65,58	75,82		63,49	56,66		63,83	71,99		66,86	96,38		81,66	83,82		88,98	63,25
	49	53,32		66,08	55,7		59,93	68,48		63,09	67,44		68,45	95,02		82,48	74,74		84,38	115,89
Ratio		0,49			0,50			0,51			0,47			0,37			0,49			0,48
3	Left	Right		Left	Right		Left	Right		Left	Right		Left	Right		Left	Right		Left	Right
	76,99	54,34		69,52	65,59		51,34	59,1		75,14	77,12		73,39	70,3		75,22	75,91		33,81	68,51
	48,3	72,41		60,84	68,09		52,7	55,56		61,8	77,16		67,49	66,87		81,66	89,19		58,53	71,58
	68,32	75,39		61,31	65,94		57,47	62,19		72,09	82,99		76,69	71,73		69,3	65,16		69,56	52,55
Ratio		0,49			0,49			0,48			0,47			0,51			0,50			0,55
4	Left	Right		Left	Right		Left	Right		Left	Right		Left	Right		Left	Right		Left	Right
	57,21	51,07		43,61	54,73		67	56,14		45,16	76,58		62,04	56,27		88,49	87,14		97,6	58,34
	38,49	49,34		43,62	43,67		47,67	61,05		52,45	71,22		72,14	79,11		79,2	72,6		57,75	80,87
	47,25	52,29		36,33	32,6		62,34	62,36		56,69	81,64		80,27	79,26		60,56	68,38		78,22	70,02
Ratio		0,48			0,49			0,49			0,40			0,50			0,50			0,48
5	Left	Right		Left	Right		Left	Right		Left	Right		Left	Right		Left	Right		Left	Right
	32,63	26,59		70,99	59,1		74,16	76,26		85,16	75,73		84,28	73,39		68,95	77,82		14,08	90,33
	67,53	51,5		64,56	61,05		75,64	81,84		81,1	73,33		62,5	92,04		118,33	112,84		1,75	93,26
	54,55	56,52		64,56	57,91		92,48	82,57		83,36	72,55		65,91	73,86		77,89	82,41		2,98	91,05
Ratio		0,54			0,53			0,50			0,53			0,47			0,51			0,94
Cage B	Day			Day			Day			Day			Day			Day			Day
Female	Baseline			7			10			14			Baseline			Baseline			Baseline
1	Left	Right		Left	Right		Left	Right		Left	Right		Left	Right		Left	Right		Left	Right
	70,36	77,34		59,04	70,3		69,9	67,11		60,77	73,53		76,49	89,15		84,66	82,95		62,6	117,33
	69,43	49,02		78,85	69,36		74,26	70,04		81,62	69,16		77,3	95,39		72,58	80,48		80,09	123,16
	69,53	68,34		79,24	85,32		68,11	76,61		78,04	75,15		103,31	84,86		67,69	71,49		49,14	98,82
Ratio		0,52			0,49			0,50			0,50			0,49			0,51			0,64
2	Left	Right		Left	Right		Left	Right		Left	Right		Left	Right		Left	Right		Left	Right
	51,55	50,41		60,47	54		50,95	55,18		57,44	45,43		40,23	77,63		56,24	86,39		56,38	44,95
	52,16	46,47		67,86	59,7		59,54	50,88		69,43	63,26		54,68	58,5		83,41	61,39		38,99	59,83
	55,07	53,9		51,52	59,74		56,26	72,38		70,12	63,13		78,34	80,77		57,71	47,98		43,05	45,34
Ratio		0,51			0,51			0,49			0,54			0,44			0,49			0,52
3	Left	Right		Left	Right		Left	Right		Left	Right		Left	Right		Left	Right		Left	Right
	78,08	68,92		69,38	66,05		72,07	67,58		10,71	65,98
	58,86	63,91		65,52	59,56		82,87	67,59		10,37	91,7
	51,58	59,91		60,71	68,17		38,61	57,04		20,75	115,27
Ratio		0,49			0,50			0,49			0,13			-			-			-
4	Left	Right		Left	Right		Left	Right		Left	Right		Left	Right		Left	Right		Left	Right
	78,95	67,41		46,03	50,38		39,03	49,09		31,6	93,24		40,46	54,26		74,93	66,3		70,41	102,84
	72,67	70,69		56,96	50,61		42,21	33,59		49,99	65,74		77,32	55,82		77,91	63,48		97,73	113,22
	53,34	60,8								60,59	62,62					89,02	82,78		123,63	71,52
Ratio		0,50			0,50			0,50			0,39			0,50			0,47			0,50
5	Left	Right		Left	Right		Left	Right		Left	Right		Left	Right		Left	Right		Left	Right
	49,06	51,25		70,61	68,91		63,5	67,66		26,15	76,57		32,72	96,99
	52,36	57,21		75,84	79,94		51,61	69,22		25,41	103,94		22,52	109,57
	59,72	56,14		51,08	43,98		58,72	48,68		57,47	89,79		35,14	122,48
Ratio		0,49			0,51			0,49			0,28			0,22			-			-
Cage C	Day			Day			Day			Day			Day			Day			Day
Male	Baseline			7			10			14			Baseline			Baseline			Baseline
1	Left	Right		Left	Right		Left	Right		Left	Right		Left	Right		Left	Right		Left	Right
	46,73	41,58		89,36	80,03		92,47	100,56		67,78	68,7		89,1	94,44		83,35	95,12		91,41	97,18
	51,01	50,04		78,89	82,71		92,16	95,32		93,45	75,61		82,62	81,5		104,92	117,89		111,31	132,21
	58,9	60,05		62,26	76,03		84,11	89,1		73,61	84,34		89,93	104,45		131,56	118,74		133,03	106,79
Ratio		0,51			0,49			0,49			0,51			0,48			0,49			0,50
2	Left	Right		Left	Right		Left	Right		Left	Right		Left	Right		Left	Right		Left	Right
	57,04	58,65		98,99	97,79		106,36	120,92		79,89	74,09		69,94	163,56		112,16	148,05		56,87	133,39
	49,78	54,64		103,39	101,24		85,43	93,57		61,74	83,31		66,87	129,93		90,96	172,6		88,76	189,09
	48,43	43,17		95,22	93,69		87,72	103,12		71,16	105,52		103,2	121,99		44,98	182,66		54,29	138,52
Ratio		0,50			0,50			0,47			0,45			0,37			0,32			0,30
3	Left	Right		Left	Right		Left	Right		Left	Right		Left	Right		Left	Right		Left	Right
	67,12	76,78		53,28	66,2		98,13	88,2		31,91	84,12
	79,72	65,16		67,37	65,01		100,88	99,1		42,39	89,55
	73,13	66,14		81,84	86,53		79	92,87		52,38	113,95
Ratio		0,51			0,48			0,50			0,30			-			-			-
4	Left	Right		Left	Right		Left	Right		Left	Right		Left	Right		Left	Right		Left	Right
	65,69	69,51		44,42	49,9		68,68	84,39		30,26	101,01		56	81,59		78,4	40,51		103,27	93,51
	68,53	76,53		81,43	77,56		71,52	91,82		69,7	99,2		72,87	96,21		115,12	108,67		123,37	149,51
	71,79	61,25		96,19	85,5		93,94	78,59		92,53	121,03		87,06	90,59		90,61	89,31		91,31	90,99
Ratio		0,50			0,50			0,48			0,36			0,44			0,56			0,49
5	Left	Right		Left	Right		Left	Right		Left	Right		Left	Right		Left	Right		Left	Right
	64,26	59,24		82,04	89,59		75,26	74,98		67,56	81,99		37,31	84,91		88,85	101,52		89,74	65,99
	80,54	72,56		76,02	76,06		97,55	75,23		87,82	102,34		61,65	109,63		66,79	130,67		24,59	139,75
	76,92	77,65		68,67	69,6		91,22	69,04		99,99	97,32		49,56	100,56		33,46	125,13		93,23	53,18
Ratio		0,51			0,49			0,54			0,47			0,33			0,34			0,45
Cage D	Day			Day			Day			Day			Day			Day			Day
Male	Baseline			7			10			14			16-17			Baseline			Baseline
1	Left	Right		Left	Right		Left	Right		Left	Right		Left	Right		Left	Right		Left	Right
	85,21	83,77		86,41	81,82		79,19	89,79		82,88	97,45		33,56	104,17
	93,04	89,42		79,49	83,63		70,52	89,65		87,39	106,81		16,88	118,74
	89,28	92,97		87,71	92,43		77,44	75,14		97,76	82,16		12,86	152,91
Ratio		0,50			0,50			0,47			0,48			0,15			-			-
2	Left	Right		Left	Right		Left	Right		Left	Right		Left	Right		Left	Right		Left	Right
	69,51	72,53		93,3	94,05		69,85	50,89		102,7	89,15		79,08	77,07		91,63	123,1		70,8	144,97
	59,84	61,3		97,38	91,47		67,21	67,54		99,12	98,33		93,85	94		166,52	157,11		152,21	94,04
	68,29	62,86					81,39	107,94		97,61	98,58		81,74	96,26		146,59	116,63		164,41	194,95
Ratio		0,50			0,51			0,50			0,51			0,49			0,50			0,47
3	Left	Right		Left	Right		Left	Right		Left	Right		Left	Right		Left	Right		Left	Right
	83,75	80,68		90,77	83,17		64,12	73,83		95,72	93,39		91,35	55,28		124,63	113,83		132,97	63,49
	66,85	53,03		71,99	72,91		78,66	78,55		96,26	90,79		101,1	70,02		121,71	88,89		115,89	150,54
	48,33	55,79		66,03	73,14		64,72	74,91		89,58	98,09		85,34	60,18		92,76	130,38		85,03	72,99
Ratio		0,51			0,50			0,48			0,50			0,60			0,51			0,55
4	Left	Right		Left	Right		Left	Right		Left	Right		Left	Right		Left	Right		Left	Right
	72,04	66,39		78,01	92,2		69,16	61,95		72,3	64,43		18,26	96,74
	50,23	48,36		94,72	89,35		98,84	79,59		61,34	76,67		9,4	148,58
	52,22	49,76		65,75	69,6		99,31	109,91		49,89	44,9		16,39	138,1
Ratio		0,51			0,49			0,52			0,50			0,11			-			-
5	Left	Right		Left	Right		Left	Right		Left	Right		Left	Right		Left	Right		Left	Right
	76,22	79,06		96,15	81,21		87,9	97,92		36,68	84,78		21,04	104,18
	76,27	60,57		82,37	73,65		121,04	108,96		47,77	135,68		9,64	119,37
	70,65	79,92		70,1	91,25		104,43	94,98		38,46	123,07		9,58	120,74
Ratio		0,51			0,50			0,51			0,27			0,11			-			-
