# Supplementary material for: Effect of sex in the MRMT-1 model of cancer-induced bone pain
Source: F1000Res. 2015 Nov 16;4:445. Originally published 2015 Jul 31. [Version 3] doi: 10.12688/f1000research.6827.3 (PMC4706065; doi:10.12688/f1000research.6827.3)
Supplement: Rawdata_xray — The severity of bone degradation was analysed. The x-ray was calibrated to a standard aluminium wedge. The mean grayscale value of a standard region of interest within the trabecular bone of the proximal tibia was measured and the average of two corresponding background regions in the soft tissue proximate to tibia was subtracted. The grayscale value was translated into millimeter aluminium equivalents (mmAl) according to the standard wedge and used as estimate of the relative bone density of the distal femur 32. [file f1000research-4-7974-s0003.tgz]

Archive with 1 entries (1 files):
- 4ab63ab5-4d31-4315-86c2-8542730fdd63_Raw_data_xray.csv
