# Supplementary material for: Effect of sex in the MRMT-1 model of cancer-induced bone pain
Source: F1000Res. 2015 Nov 16;4:445. Originally published 2015 Jul 31. [Version 3] doi: 10.12688/f1000research.6827.3 (PMC4706065; doi:10.12688/f1000research.6827.3)
Supplement: Rawdata_xray — The severity of bone degradation was analysed. The x-ray was calibrated to a standard aluminium wedge. The mean grayscale value of a standard region of interest within the trabecular bone of the proximal tibia was measured and the average of two corresponding background regions in the soft tissue proximate to tibia was subtracted. The grayscale value was translated into millimeter aluminium equivalents (mmAl) according to the standard wedge and used as estimate of the relative bone density of the distal femur 32. [file f1000research-4-7974-s0003.tgz › 4ab63ab5-4d31-4315-86c2-8542730fdd63_Raw_data_xray.csv]

Animal	Day	Sex (F=female, M=male)	Tibia, same ROI	Wedge	Soft tissue A	Soft tissue B	Soft mean	Tibia-soft mean	Adjusted to wedge	Total tibia
A.1	Baseline	F	195.667	46.667	105.841	177.029	141435	54232	0,46667	25308
A.2	Baseline	F	234.304	59.188	135.986	208.565	172275,5	62028,5	0,59188	36713
A.3	Baseline	F	233.101	52.971	132.130	200.072	166101	67000	0,52971	35491
A.4	Baseline	F	221.565	52.130	119.696	202.609	161152,5	60412,5	0,5213	31493
A.5	Baseline	F	198.797	43.377	112.768	169.043	140905,5	57891,5	0,43377	25112
B.1	Baseline	F	182.116	44.652	101.710	169.536	135623	46493	0,44652	20760
B.2	Baseline	F	211.435	45.507	136.217	184.406	160311,5	51123,5	0,45507	23265
B.3	Baseline	F	191.826	49.565	116.652	190.130	153391	38435	0,49565	19050
B.4	Baseline	F	204.246	49.406	113.768	194.377	154072,5	50173,5	0,49406	24789
B.5	Baseline	F	196.420	46.449	112.783	177.058	144920,5	51499,5	0,46449	23921
C.1	Baseline	M	208.739	47.594	123.870	187.884	155877	52862	0,47594	25159
C.2	Baseline	M	235.304	49.754	133.986	208.536	171261	64043	0,49754	31864
C.3	Baseline	M	205.812	46.014	113.319	180.986	147152,5	58659,5	0,46014	26992
C.4	Baseline	M	220.855	49.667	131.609	203.304	167456,5	53398,5	0,49667	26521
C.5	Baseline	M	222.754	50.725	136.841	205.623	171232	51522	0,50725	26135
D.1	Baseline	M	246.043	54.391	145.232	222.391	183811,5	62231,5	0,54391	33848
D.2	Baseline	M	229.913	47.058	147.058	201.754	174406	55507	0,47058	26120
D.3	Baseline	M	224.464	51.826	129.710	211.681	170695,5	53768,5	0,51826	27866
D.4	Baseline	M	193.145	41.667	109.145	166.188	137666,5	55478,5	0,41667	23116
D.5	Baseline	M	219.130	49.188	135.783	196.768	166275,5	52854,5	0,49188	25998
A.1	7	F	187.246	46.203	101.855	170.159	136007	51239	0,46203	23674
A.2	7	F	209.174	52.768	115.826	194.870	155348	53826	0,52768	28403
A.3	7	F	203.348	48.696	106.493	182.145	144319	59029	0,48696	28745
A.4	7	F	219.275	50.957	112.725	184.681	148703	70572	0,50957	35961
A.5	7	F	184.290	47.159	98.870	172.391	135630,5	48659,5	0,47159	22947
B.1	7	F	194.391	47.928	103.812	169.232	136522	57869	0,47928	27735
B.2	7	F	203.710	47.652	117.174	176.536	146855	56855	0,47652	27093
B.3	7	F	183.333	45.058	103.594	174.130	138862	44471	0,45058	20038
B.4	7	F	200.638	46.217	105.681	174.159	139920	60718	0,46217	28062
B.5	7	F	195.594	44.391	110.130	172.638	141384	54210	0,44391	24064
C.1	7	M	208.681	48.855	117.087	193.971	155529	53152	0,48855	25967
C.2	7	M	224.203	51.261	145.377	205.565	175471	48732	0,51261	24981
C.3	7	M	209.841	48.188	119.594	189.986	154790	55051	0,48188	26528
C.4	7	M	206.739	46.783	130.478	191.551	161014,5	45724,5	0,46783	21391
C.5	7	M	210.246	47.217	113.609	177.507	145558	64688	0,47217	30544
D.1	7	M	191.058	44.580	108.406	175.928	142167	48891	0,4458	21796
D.2	7	M	208.362	48.493	123.667	187.507	155587	52775	0,48493	25592
D.3	7	M	219.014	51.899	128.652	201.101	164876,5	54137,5	0,51899	28097
D.4	7	M	235.638	49.841	127.348	192.899	160123,5	75514,5	0,49841	37637
D.5	7	M	232.174	54.406	142.101	211.188	176644,5	55529,5	0,54406	30211
A.1	10	F	218.739	56.159	126.464	195.217	160840,5	57898,5	0,56159	32515
A.2	10	F	200.913	52.493	101.536	184.029	142782,5	58130,5	0,52493	30514
A.3	10	F	202.725	50.058	107.739	181.884	144811,5	57913,5	0,50058	28990
A.4	10	F	220.826	54.478	121.464	201.101	161282,5	59543,5	0,54478	32438
A.5	10	F	215.507	56.217	124.870	201.928	163399	52108	0,56217	29294
B.1	10	F	208.957	54.275	112.971	193.957	153464	55493	0,54275	30119
B.2	10	F	206.986	52.957	107.493	194.710	151101,5	55884,5	0,52957	29595
B.3	10	F	202.594	53.768	124.406	194.870	159638	42956	0,53768	23097
B.4	10	F	218.667	52.667	113.884	197.029	155456,5	63210,5	0,52667	33291
B.5	10	F	207.841	51.812	115.928	197.464	156696	51145	0,51812	26499
C.1	10	M	214.942	48.391	121.087	192.333	156710	58232	0,48391	28179
C.2	10	M	223.145	51.319	141.899	210.667	176283	46862	0,51319	24049
C.3	10	M	204.188	49.580	122.696	188.087	155391,5	48796,5	0,4958	24193
C.4	10	M	202.942	47.464	115.667	188.855	152261	50681	0,47464	24055
C.5	10	M	233.942	51.913	143.304	207.855	175579,5	58362,5	0,51913	30298
D.1	10	M	224.536	52.319	128.797	197.739	163268	61268	0,52319	32055
D.2	10	M	233.783	48.739	143.275	205.696	174485,5	59297,5	0,48739	28901
D.3	10	M	240.884	56.029	143.087	214.652	178869,5	62014,5	0,56029	34746
D.4	10	M	227.072	49.884	130.725	195.536	163130,5	63941,5	0,49884	31897
D.5	10	M	219.464	49.971	135.087	200.696	167891,5	51572,5	0,49971	25771
A.1	14	F	180.014	49.580	100.261	185.667	142964	37050	0,4958	18369
A.2	14	F	206.130	46.565	100.652	177.145	138898,5	67231,5	0,46565	31306
A.3	14	F	212.174	48.290	119.362	196.971	158166,5	54007,5	0,4829	26080
A.4	14	F	195.870	45.971	103.145	168.203	135674	60196	0,45971	27673
A.5	14	F	184.406	47.101	102.507	173.130	137818,5	46587,5	0,47101	21943
B.1	14	F	191.739	48.638	104.739	177.261	141000	50739	0,48638	24678
B.2	14	F	185.145	47.464	108.957	181.377	145167	39978	0,47464	18975
B.3	14	F	191.725	51.391	122.420	198.029	160224,5	31500,5	0,51391	16188
B.4	14	F	191.696	51.304	117.333	194.696	156014,5	35681,5	0,51304	18306
B.5	14	F	191.043	48.928	116.348	194.333	155340,5	35702,5	0,48928	17469
C.1	14	M	202.609	49.014	129.580	204.812	167196	35413	0,49014	17357
C.2	14	M	188.188	47.841	121.348	198.739	160043,5	28144,5	0,47841	13465
C.3	14	M	189.072	49.464	129.710	197.319	163514,5	25557,5	0,49464	12642
C.4	14	M	185.043	49.681	118.797	195.739	157268	27775	0,49681	13799
C.5	14	M	199.986	52.275	121.029	208.362	164695,5	35290,5	0,52275	18448
D.1	14	M	185.580	46.957	122.275	188.014	155144,5	30435,5	0,46957	14292
D.2	14	M	201.812	45.812	135.826	185.072	160449	41363	0,45812	18949
D.3	14	M	232.217	51.333	140.319	209.768	175043,5	57173,5	0,51333	29349
D.4	14	M	193.261	48.232	125.406	190.406	157906	35355	0,48232	17052
D.5	14	M	204.420	51.739	155.957	202.232	179094,5	25325,5	0,51739	13103
A.1	17	F	156.768	46.145	110.145	171.725	140935	15833	0,46145	7306
A.2	17	F	200.609	47.536	99.058	176.623	137840,5	62768,5	0,47536	29838
A.3	17	F	188.348	46.319	98.565	167.522	133043,5	55304,5	0,46319	25616
A.4	17	F	193.261	49.333	107.739	180.043	143891	49370	0,49333	24356
A.5	17	F	180.986	50.594	114.319	187.464	150891,5	30094,5	0,50594	15226
B.1	17	F	194.087	49.565	116.464	185.319	150891,5	43195,5	0,49565	21410
B.2	17	F	188.754	46.174	110.725	175.696	143210,5	45543,5	0,46174	21029
B.3	17
B.4	17	F	180.623	46.594	116.333	170.652	143492,5	37130,5	0,46594	17301
B.5	17	F	198.536	47.768	123.391	184.203	153797	44739	0,47768	21371
C.1	17	M	206.377	54.826	125.739	208.797	167268	39109	0,54826	21442
C.2	17	M	201.188	51.971	140.768	208.797	174782,5	26405,5	0,51971	13723
C.3	17
C.4	17	M	210.942	52.551	126.478	210.739	168608,5	42333,5	0,52551	22247
C.5	17	M	195.043	49.638	130.638	197.536	164087	30956	0,49638	15366
D.1	17	M	195.928	52.014	126.667	211.986	169326,5	26601,5	0,52014	13837
D.2	17	M	210.870	46.696	142.696	194.681	168688,5	42181,5	0,46696	19697
D.3	17	M	222.768	48.290	110.551	191.116	150833,5	71934,5	0,4829	34737
D.4	17	M	192.551	46.594	139.768	187.754	163761	28790	0,46594	13414
D.5	17	M	207.913	54.507	158.551	216.203	187377	20536	0,54507	11194
A.1	21
A.2	21	F	198.725	51.377	113.638	183.362	148500	50225	0,51377	25804
A.3	21	F	219.870	50.667	105.841	190.391	148116	71754	0,50667	36356
A.4	21	F	149.377	46.174	100.812	170.478	135645	13732	0,46174	6341
A.5	21	F	194.721	48.551	103.406	186.957	145181,5	49539,5	0,48551	24052
B.1	21	F	173.812	46.203	105.391	166.580	135985,5	37826,5	0,46203	17477
B.2	21	F	190.507	44.565	98.377	163.261	130819	59688	0,44565	26600
B.3	21
B.4	21	F	217.971	50.232	111.681	187.739	149710	68261	0,50232	34289
B.5	21
C.1	21	M	219.565	49.754	123.652	198.754	161203	58362	0,49754	29037
C.2	21	M	225.754	53.101	160.942	224.435	192688,5	33065,5	0,53101	17558
C.3	21
C.4	21	M	225.783	50.043	142.855	207.435	175145	50638	0,50043	25341
C.5	21	M	198.812	50.130	133.420	197.087	165253,5	33558,5	0,5013	16823
D.1	21
D.2	21	M	246.580	53.899	166.783	217.014	191898,5	54681,5	0,53899	29473
D.3	21	M	211.130	51.043	123.681	196.290	159985,5	51144,5	0,51043	26106
D.4	21
D.5	21
A.1	23
A.2	23	F	229.681	52.174	124.667	196.957	160812	68869	0,52174	35932
A.3	23	F	207.710	44.754	105.725	173.928	139826,5	67883,5	0,44754	30381
A.4	23	F	178.667	51.420	112.681	178.652	145666,5	33000,5	0,5142	16969
A.5	23	F	174.188	43.928	106.203	173.855	140029	34159	0,43928	15005
B.1	23	F	182.870	48.638	106.101	178.478	142289,5	40580,5	0,48638	19738
B.2	23	F	203.652	48.884	105.812	176.420	141116	62536	0,48884	30570
B.3	23
B.4	23	F	197.493	45.855	99.942	163.377	131659,5	65833,5	0,45855	30188
B.5	23
C.1	23	M	223.507	51.014	119.362	207.304	163333	60174	0,51014	30697
C.2	23	M	217.754	56.638	160.145	206.536	183340,5	34413,5	0,56638	19491
C.3	23
C.4	23	M	232.449	49.275	129.594	195.101	162347,5	70101,5	0,49275	34543
C.5	23	M	188.870	48.449	135.101	191.536	163318,5	25551,5	0,48449	12379
D.1	23
D.2	23	M	230.710	55.246	157.478	207.942	182710	48000	0,55246	26518
D.3	23	M	208.029	47.043	112.261	183.174	147717,5	60311,5	0,47043	28372
D.4	23
D.5	23
