# Supplementary material for: Effect of sex in the MRMT-1 model of cancer-induced bone pain
Source: F1000Res. 2015 Nov 16;4:445. Originally published 2015 Jul 31. [Version 3] doi: 10.12688/f1000research.6827.3 (PMC4706065; doi:10.12688/f1000research.6827.3)
Supplement: Rawdata_BLI — Images were obtained 10min after i.p. injection of 40mg/kg Luciferase. Image capture was performed with binning: M(4), F/stop: 1 and exposure time from 1 s to 60 s according to the power signal. For each animal, an average of three images was used for analysis. For each image, the threshold was adjusted to 35% of the signal, and the readout was measured in total flux, photos/s 33. [file f1000research-4-7974-s0004.tgz]

Archive with 1 entries (1 files):
- ea3c41f4-cbc4-4cf3-bd86-da03204580f4_Raw_data_BLI.csv
