# Supplementary material for: Effect of sex in the MRMT-1 model of cancer-induced bone pain
Source: F1000Res. 2015 Nov 16;4:445. Originally published 2015 Jul 31. [Version 3] doi: 10.12688/f1000research.6827.3 (PMC4706065; doi:10.12688/f1000research.6827.3)
Supplement: Rawdata_BLI — Images were obtained 10min after i.p. injection of 40mg/kg Luciferase. Image capture was performed with binning: M(4), F/stop: 1 and exposure time from 1 s to 60 s according to the power signal. For each animal, an average of three images was used for analysis. For each image, the threshold was adjusted to 35% of the signal, and the readout was measured in total flux, photos/s 33. [file f1000research-4-7974-s0004.tgz › ea3c41f4-cbc4-4cf3-bd86-da03204580f4_Raw_data_BLI.csv]

Cage nr.	tail	1. measure	2. measure	3. measure	Day 7 Avergage	Exp. Time	Average/exp
A	1	1,42E+06	1,41E+06	1,40E+06	1,41E+06	10	1,41E+05
	2	1,73E+06	1,72E+06	1,69E+06	1,71E+06	10	1,71E+05
	3	1,83E+06	1,79E+06	1,62E+06	1,74E+06	10	1,74E+05
	4	7,66E+04	8,36E+06	8,27E+06	5,57E+06	10	5,57E+05
	5	1,91E+06	1,21E+06	9,37E+05	1,35E+06	10	1,35E+05
B	1	1,62E+06	1,61E+06	1,48E+06	1,57E+06	10	1,57E+05
	2	3,45E+05	3,21E+05	3,17E+05	3,28E+05	10	3,28E+04
	3	2,43E+06	2,42E+06	2,39E+06	2,41E+06	10	2,41E+05
	4	8,68E+03	9,08E+03	7,09E+03	8,28E+03	10	8,28E+02
	5	1,34E+04	1,22E+04	1,38E+04	1,31E+04	30	4,37E+02
C	1	1,11E+04	1,19E+04	1,39E+04	1,23E+04	30	4,10E+02
	2	6,94E+05	7,12E+05	6,97E+05	7,01E+05	10	7,01E+04
	3	1,06E+06	1,13E+06	1,08E+06	1,09E+06	10	1,09E+05
	4	1,57E+04	1,44E+04	1,56E+04	1,52E+04	60	2,54E+02
	5	6,47E+05	6,15E+05	6,41E+05	6,34E+05	10	6,34E+04
D	1	9,12E+03	7,35E+03	8,57E+03	8,34E+03	60	1,39E+02
	2	2,94E+05	2,81E+05	2,70E+05	2,82E+05	10	2,82E+04
	3	3,11E+05	3,00E+05	2,77E+05	2,96E+05	10	2,96E+04
	4	6,18E+05	6,61E+05	6,88E+05	6,56E+05	10	6,56E+04
	5	1,04E+06	8,94E+05	9,43E+05	9,57E+05	10	9,57E+04
Cage nr.	tail	1. measure	2. measure	3. measure	Day 10 Avergage
A	1	6,95E+04	7,32E+04	7,73E+04	7,34E+04	1	7,34E+04
	2	3,38E+04	3,27E+04	3,34E+04	3,33E+04	10	3,33E+03
	3	1,32E+06	1,25E+06	1,44E+06	1,34E+06	10	1,34E+05
	4	4,27E+04	4,33E+04	4,45E+04	4,35E+04	10	4,35E+03
	5	1,26E+05	1,39E+05	1,31E+05	1,32E+05	1	1,32E+05
B	1	1,88E+04	1,92E+04	1,92E+04	1,91E+04	10	1,91E+03
	2	6,52E+04	6,67E+04	6,75E+04	6,65E+04	1	6,65E+04
	3	3,77E+05	3,75E+05	3,85E+05	3,79E+05	1	3,79E+05
	4	1,88E+05	1,91E+05	1,93E+05	1,91E+05	1	1,91E+05
	5	1,45E+05	1,57E+05	1,83E+05	1,62E+05	1	1,62E+05
C	1	1,51E+05	1,55E+05	1,22E+05	1,43E+05	1	1,43E+05
	2	1,47E+05	1,56E+05	1,41E+05	1,48E+05	1	1,48E+05
	3	1,22E+05	1,55E+05	1,51E+05	1,43E+05	1	1,43E+05
	4	4,95E+05	4,80E+05	5,06E+05	4,94E+05	60	8,23E+03
	5	7,91E+03	5,46E+03	6,38E+03	6,58E+03	60	1,10E+02
D	1	7,34E+04	7,19E+04	7,36E+04	7,30E+04	1	7,30E+04
	2	1,00E+05	9,60E+04	9,88E+04	9,83E+04	1	9,83E+04
	3	5,95E+04	6,28E+04	6,22E+04	6,15E+04	1	6,15E+04
	4	1,31E+05	1,19E+05	1,18E+05	1,22E+05	1	1,22E+05
	5	1,32E+05	1,54E+05	1,60E+05	1,48E+05	1	1,48E+05
Cage nr.	tail	1. measure	2. measure	3. measure	Day 14 Avergage
A	1	7,17E+05	6,89E+05	7,41E+05	7,15E+05	1	7,15E+05
	2	-	-	-	-	1	-
	3	1,56E+05	1,66E+05	1,72E+05	1,65E+05	1	1,65E+05
	4	1,53E+05	1,54E+05	1,61E+05	1,56E+05	1	1,56E+05
	5	1,67E+05	1,62E+05	1,61E+05	1,63E+05	1	1,63E+05
B	1	7,46E+05	8,01E+05	7,74E+05	7,74E+05	1	7,74E+05
	2	3,79E+05	4,06E+05	4,34E+05	4,06E+05	10	4,06E+04
	3	1,18E+06	1,16E+06	1,16E+06	1,17E+06	1	1,17E+06
	4	1,57E+05	1,95E+05	1,98E+05	1,83E+05	1	1,83E+05
	5	1,97E+05	1,87E+05	1,79E+05	1,88E+05	10	1,88E+04
C	1	1,56E+06	1,60E+06	1,67E+06	1,61E+06	10	1,61E+05
	2	1,43E+06	1,46E+06	1,46E+06	1,45E+06	10	1,45E+05
	3	2,19E+06	2,11E+06	2,06E+06	2,12E+06	10	2,12E+05
	4	2,33E+06	2,31E+06	2,31E+06	2,32E+06	10	2,32E+05
	5	2,70E+06	2,73E+06	2,66E+06	2,69E+06	10	2,69E+05
D	1	3,94E+06	3,86E+06	3,70E+06	3,83E+06	10	3,83E+05
	2	9,12E+05	9,34E+05	9,47E+05	9,31E+05	10	9,31E+04
	3	2,30E+05	2,45E+05	2,53E+05	2,43E+05	10	2,43E+04
	4	2,85E+06	2,84E+06	2,80E+06	2,83E+06	10	2,83E+05
	5	3,63E+06	3,65E+06	3,83E+06	3,70E+06	10	3,70E+05
Cage nr.	tail	1. measure	2. measure	3. measure	Day 17 Avergage
A	1	4,27E+05	4,57E+05	5,19E+05	4,68E+05	1	4,68E+05
	2	-	-	-	-		-
	3	2,74E+05	3,13E+05	3,19E+05	3,02E+05	10	3,02E+04
	4	1,93E+06	2,08E+06	2,06E+06	2,02E+06	10	2,02E+05
	5	1,55E+06	1,80E+06	1,84E+06	1,73E+06	10	1,73E+05
B	1	2,38E+06	2,47E+06	2,47E+06	2,44E+06	10	2,44E+05
	2	-	-	-	-		-
	3	-			-		-
	4	1,88E+05	2,02E+05	2,16E+00	1,30E+05	10	1,30E+04
	5	1,22E+06	1,17E+06	1,21E+05	8,38E+05	1	8,38E+05
C	1	1,22E+06	1,17E+06	1,22E+06	1,20E+06	10	1,20E+05
	2	3,07E+06	3,18E+06	3,06E+06	3,10E+06	10	3,10E+05
	3	-			-		-
	4	8,04E+05	8,42E+05	8,43E+05	8,29E+05	10	8,29E+04
	5	2,03E+06	2,14E+06	2,27E+06	2,15E+06	10	2,15E+05
D	1	9,75E+05	9,51E+05	1,06E+06	9,95E+05	1	9,95E+05
	2	1,02E+05	8,94E+04	8,51E+04	9,23E+04	1	9,23E+04
	3	8,70E+04	9,33E+04	8,97E+04	9,00E+04	60	1,50E+03
	4	3,01E+05	3,12E+05	3,29E+05	3,14E+05	1	3,14E+05
	5	9,15E+05	9,99E+05	1,06E+06	9,91E+05	10	9,91E+04
Cage nr.	tail	1. measure	2. measure	3. measure	Day 21 Avergage
A	1				-		-
	2				-		-
	3				-		-
	4	1,63E+05	1,64E+05	1,55E+05	1,61E+05	1	1,61E+05
	5	4,85E+05	5,19E+05	5,27E+05	5,10E+05	1	5,10E+05
B	1	2,97E+05	2,77E+05	3,18E+05	2,97E+05	1	2,97E+05
	2				-		-
	3				-		-
	4				-		-
	5				-		-
C	1	2,91E+05	3,17E+05	3,46E+05	3,18E+05	1	3,18E+05
	2	3,09E+05	3,80E+05	4,02E+05	3,63E+05	1	3,63E+05
	3				-		-
	4	1,10E+04	1,33E+04	1,34E+04	1,26E+04	1	1,26E+04
	5	1,98E+06	2,02E+06	1,99E+06	2,00E+06	10	2,00E+05
D	1				-		-
	2	2,64E+05	2,60E+05	2,72E+05	2,65E+05	1	2,65E+05
	3				-
	4				-
	5				-
Cage nr.	tail	1.measure	2.measure	3.measure	Day 23 average
A	1			-	-
	2			-	-
	3			-	-
	4	2,29E+05	2,54E+05	2,44E+05	2,43E+05	1	2,43E+05
	5	8,07E+05	8,47E+05	8,86E+05	8,47E+05	1	8,47E+05
B	1	3,61E+05	3,89E+05	4,05E+05	3,85E+05	1	3,85E+05
	2				-
	3				-
	4				-
	5				-
C	1	2,91E+05	3,17E+05	3,46E+05	3,18E+05	1	3,18E+05
	2	4,07E+05	4,04E+05	4,13E+05	4,08E+05	1	4,08E+05
	3				-
	4				-
	5	1,32E+05	1,33E+05	1,28E+05	1,31E+05	1	1,31E+05
D	1
	2	1,79E+05	1,73E+05	1,77E+05	1,76E+05	1	1,76E+05
	3				-
	4				-
	5				-
